# Supplementary material for: Causal relationship between type 2 diabetes and glioblastoma: bidirectional Mendelian randomization analysis
Source: Sci Rep. 2024 Jul 17;14:16544. doi: 10.1038/s41598-024-67341-x (PMC11255221; doi:10.1038/s41598-024-67341-x)
Supplement: Supplementary file 1 — Supplementary Table 1. [file 41598_2024_67341_MOESM1_ESM.csv]

SNP	effect_allele.exposure	other_allele.exposure	effect_allele.outcome	other_allele.outcome	beta.exposure	beta.outcome	eaf.exposure	eaf.outcome	remove	palindromic	ambiguous	id.outcome	chr	pos	se.outcome	samplesize.outcome	pval.outcome	outcome	originalname.outcome	outcome.deprecated	mr_keep.outcome	data_source.outcome	se.exposure	samplesize.exposure	pval.exposure	pos.exposure	chr.exposure	id.exposure	exposure	mr_keep.exposure	pval_origin.exposure	data_source.exposure	action	SNP_index	mr_keep
rs10077431	A	C	A	C	-0.0487	-0.2654	0.214668	0.1751	FALSE	FALSE	FALSE	finn-b-C3_GBM	5	112927686	0.1947	NA	0.1729	Brain glioblastoma || id:finn-b-C3_GBM	Brain glioblastoma	Brain glioblastoma || ||	TRUE	igd	0.0089	62892	4.75499e-08	112927686	5	ebi-a-GCST006867	|| id:ebi-a-GCST006867	TRUE	reported	igd	2	1	TRUE
rs10087241	A	G	A	G	-0.0475	0.0304	0.594893	0.6389	FALSE	FALSE	FALSE	finn-b-C3_GBM	8	30863722	0.1549	NA	0.8445	Brain glioblastoma || id:finn-b-C3_GBM	Brain glioblastoma	Brain glioblastoma || ||	TRUE	igd	0.008	62892	2.79602e-09	30863722	8	ebi-a-GCST006867	|| id:ebi-a-GCST006867	TRUE	reported	igd	2	1	TRUE
rs10100265	C	A	C	A	-0.0491	-0.06	0.61049	0.542	FALSE	FALSE	FALSE	finn-b-C3_GBM	8	10633159	0.2042	NA	0.768799	Brain glioblastoma || id:finn-b-C3_GBM	Brain glioblastoma	Brain glioblastoma || ||	TRUE	igd	0.0079	62892	6.28796e-10	10633159	8	ebi-a-GCST006867	|| id:ebi-a-GCST006867	TRUE	reported	igd	2	1	TRUE
rs10114341	C	T	C	T	-0.0409	-0.076	0.440754	0.4234	FALSE	FALSE	FALSE	finn-b-C3_GBM	9	96919182	0.1502	NA	0.6131	Brain glioblastoma || id:finn-b-C3_GBM	Brain glioblastoma	Brain glioblastoma || ||	TRUE	igd	0.0072	62892	1.15101e-08	96919182	9	ebi-a-GCST006867	|| id:ebi-a-GCST006867	TRUE	reported	igd	2	1	TRUE
rs10169613	T	C	T	C	-0.0429	-0.086	0.472134	0.4468	FALSE	FALSE	FALSE	finn-b-C3_GBM	2	111934977	0.1492	NA	0.5644	Brain glioblastoma || id:finn-b-C3_GBM	Brain glioblastoma	Brain glioblastoma || ||	TRUE	igd	0.0078	62892	3.56697e-08	111934977	2	ebi-a-GCST006867	|| id:ebi-a-GCST006867	TRUE	reported	igd	2	1	TRUE
rs10401969	C	T	C	T	0.0921	0.4729	0.0765858	0.06378	FALSE	FALSE	FALSE	finn-b-C3_GBM	19	19407718	0.3018	NA	0.1171	Brain glioblastoma || id:finn-b-C3_GBM	Brain glioblastoma	Brain glioblastoma || ||	TRUE	igd	0.0133	62892	4.13143e-12	19407718	19	ebi-a-GCST006867	|| id:ebi-a-GCST006867	TRUE	reported	igd	2	1	TRUE
rs1050226	G	A	G	A	-0.0491	0.0296	0.406792	0.3762	FALSE	FALSE	FALSE	finn-b-C3_GBM	6	7281654	0.1529	NA	0.8465	Brain glioblastoma || id:finn-b-C3_GBM	Brain glioblastoma	Brain glioblastoma || ||	TRUE	igd	0.0074	62892	3.34195e-11	7281654	6	ebi-a-GCST006867	|| id:ebi-a-GCST006867	TRUE	reported	igd	2	1	TRUE
rs1061813	A	G	A	G	-0.0429	-0.1882	0.537119	0.619	FALSE	FALSE	FALSE	finn-b-C3_GBM	5	14847331	0.1531	NA	0.2188	Brain glioblastoma || id:finn-b-C3_GBM	Brain glioblastoma	Brain glioblastoma || ||	TRUE	igd	0.0073	62892	3.37202e-09	14847331	5	ebi-a-GCST006867	|| id:ebi-a-GCST006867	TRUE	reported	igd	2	1	TRUE
rs1063355	G	T	G	T	0.0709	-0.0389	0.602436	0.5261	FALSE	FALSE	FALSE	finn-b-C3_GBM	6	32627714	0.1605	NA	0.8085	Brain glioblastoma || id:finn-b-C3_GBM	Brain glioblastoma	Brain glioblastoma || ||	TRUE	igd	0.0079	62892	3.71535e-19	32627714	6	ebi-a-GCST006867	|| id:ebi-a-GCST006867	TRUE	reported	igd	2	1	TRUE
rs10811661	C	T	C	T	-0.1569	-0.0061	0.173605	0.1439	FALSE	FALSE	FALSE	finn-b-C3_GBM	9	22134094	0.2114	NA	0.9769	Brain glioblastoma || id:finn-b-C3_GBM	Brain glioblastoma	Brain glioblastoma || ||	TRUE	igd	0.0098	62892	4.13238e-58	22134094	9	ebi-a-GCST006867	|| id:ebi-a-GCST006867	TRUE	reported	igd	2	1	TRUE
rs10830963	G	C	G	C	0.0909	0.0905	0.275768	0.3567	FALSE	TRUE	FALSE	finn-b-C3_GBM	11	92708710	0.1551	NA	0.5596	Brain glioblastoma || id:finn-b-C3_GBM	Brain glioblastoma	Brain glioblastoma || ||	TRUE	igd	0.008	62892	5.84655e-30	92708710	11	ebi-a-GCST006867	|| id:ebi-a-GCST006867	TRUE	reported	igd	2	1	TRUE
rs10842994	T	C	T	C	-0.0755	-0.2463	0.197025	0.173	FALSE	FALSE	FALSE	finn-b-C3_GBM	12	27965150	0.1964	NA	0.2099	Brain glioblastoma || id:finn-b-C3_GBM	Brain glioblastoma	Brain glioblastoma || ||	TRUE	igd	0.0091	62892	1.01508e-16	27965150	12	ebi-a-GCST006867	|| id:ebi-a-GCST006867	TRUE	reported	igd	2	1	TRUE
rs10974438	C	A	C	A	0.0591	0.0357	0.351215	0.376	FALSE	FALSE	FALSE	finn-b-C3_GBM	9	4291928	0.1535	NA	0.8161	Brain glioblastoma || id:finn-b-C3_GBM	Brain glioblastoma	Brain glioblastoma || ||	TRUE	igd	0.0075	62892	3.01301e-15	4291928	9	ebi-a-GCST006867	|| id:ebi-a-GCST006867	TRUE	reported	igd	2	1	TRUE
rs11098676	C	T	C	T	0.054	0.0179	0.787639	0.8205	FALSE	FALSE	FALSE	finn-b-C3_GBM	4	123833154	0.1938	NA	0.9266	Brain glioblastoma || id:finn-b-C3_GBM	Brain glioblastoma	Brain glioblastoma || ||	TRUE	igd	0.0096	62892	2.02698e-08	123833154	4	ebi-a-GCST006867	|| id:ebi-a-GCST006867	TRUE	reported	igd	2	1	TRUE
rs11107116	T	G	T	G	0.0467	0.011	0.219714	0.251	FALSE	FALSE	FALSE	finn-b-C3_GBM	12	93978504	0.1714	NA	0.9487	Brain glioblastoma || id:finn-b-C3_GBM	Brain glioblastoma	Brain glioblastoma || ||	TRUE	igd	0.0085	62892	3.74999e-08	93978504	12	ebi-a-GCST006867	|| id:ebi-a-GCST006867	TRUE	reported	igd	2	1	TRUE
rs11257655	T	C	T	C	0.0737	0.0353	0.206773	0.2649	FALSE	FALSE	FALSE	finn-b-C3_GBM	10	12307894	0.1698	NA	0.8355	Brain glioblastoma || id:finn-b-C3_GBM	Brain glioblastoma	Brain glioblastoma || ||	TRUE	igd	0.0087	62892	1.96607e-17	12307894	10	ebi-a-GCST006867	|| id:ebi-a-GCST006867	TRUE	reported	igd	2	1	TRUE
rs1127655	T	C	T	C	-0.0438	-0.2348	0.529064	0.5359	FALSE	FALSE	FALSE	finn-b-C3_GBM	1	117530507	0.1489	NA	0.1149	Brain glioblastoma || id:finn-b-C3_GBM	Brain glioblastoma	Brain glioblastoma || ||	TRUE	igd	0.0079	62892	2.47098e-08	117530507	1	ebi-a-GCST006867	|| id:ebi-a-GCST006867	TRUE	reported	igd	2	1	TRUE
rs11708067	G	A	G	A	-0.0965	-0.0391	0.23899	0.1694	FALSE	FALSE	FALSE	finn-b-C3_GBM	3	123065778	0.1974	NA	0.8429	Brain glioblastoma || id:finn-b-C3_GBM	Brain glioblastoma	Brain glioblastoma || ||	TRUE	igd	0.0086	62892	5.93335e-29	123065778	3	ebi-a-GCST006867	|| id:ebi-a-GCST006867	TRUE	reported	igd	2	1	TRUE
rs11775036	T	C	T	C	0.0603	-0.4279	0.15651	0.1486	FALSE	FALSE	FALSE	finn-b-C3_GBM	8	36663518	0.2096	NA	0.0411699	Brain glioblastoma || id:finn-b-C3_GBM	Brain glioblastoma	Brain glioblastoma || ||	TRUE	igd	0.0106	62892	1.265e-08	36663518	8	ebi-a-GCST006867	|| id:ebi-a-GCST006867	TRUE	reported	igd	2	1	TRUE
rs11925227	A	G	A	G	-0.0534	0.2587	0.183439	0.1948	FALSE	FALSE	FALSE	finn-b-C3_GBM	3	170766618	0.1878	NA	0.1685	Brain glioblastoma || id:finn-b-C3_GBM	Brain glioblastoma	Brain glioblastoma || ||	TRUE	igd	0.0095	62892	2.24999e-08	170766618	3	ebi-a-GCST006867	|| id:ebi-a-GCST006867	TRUE	reported	igd	2	1	TRUE
rs11926707	C	T	C	T	0.0463	-0.4468	0.625556	0.6522	FALSE	FALSE	FALSE	finn-b-C3_GBM	3	46925539	0.1583	NA	0.00476201	Brain glioblastoma || id:finn-b-C3_GBM	Brain glioblastoma	Brain glioblastoma || ||	TRUE	igd	0.0082	62892	1.68601e-08	46925539	3	ebi-a-GCST006867	|| id:ebi-a-GCST006867	TRUE	reported	igd	2	1	TRUE
rs12088739	G	A	G	A	-0.0884	0.0887	0.0898481	0.05917	FALSE	FALSE	FALSE	finn-b-C3_GBM	1	51506886	0.3108	NA	0.7753	Brain glioblastoma || id:finn-b-C3_GBM	Brain glioblastoma	Brain glioblastoma || ||	TRUE	igd	0.013	62892	9.79264e-12	51506886	1	ebi-a-GCST006867	|| id:ebi-a-GCST006867	TRUE	reported	igd	2	1	TRUE
rs12299509	G	A	G	A	0.0467	-0.1585	0.478622	0.5067	FALSE	FALSE	FALSE	finn-b-C3_GBM	12	4406281	0.1526	NA	0.2991	Brain glioblastoma || id:finn-b-C3_GBM	Brain glioblastoma	Brain glioblastoma || ||	TRUE	igd	0.0073	62892	2.08699e-10	4406281	12	ebi-a-GCST006867	|| id:ebi-a-GCST006867	TRUE	reported	igd	2	1	TRUE
rs12617659	T	C	T	C	-0.0685	-0.1498	0.147238	0.1486	FALSE	FALSE	FALSE	finn-b-C3_GBM	2	121309759	0.2078	NA	0.471	Brain glioblastoma || id:finn-b-C3_GBM	Brain glioblastoma	Brain glioblastoma || ||	TRUE	igd	0.0103	62892	2.82683e-11	121309759	2	ebi-a-GCST006867	|| id:ebi-a-GCST006867	TRUE	reported	igd	2	1	TRUE
rs12910825	G	A	G	A	0.0517	0.2503	0.360391	0.3689	FALSE	FALSE	FALSE	finn-b-C3_GBM	15	91511260	0.1538	NA	0.1036	Brain glioblastoma || id:finn-b-C3_GBM	Brain glioblastoma	Brain glioblastoma || ||	TRUE	igd	0.0074	62892	2.16421e-12	91511260	15	ebi-a-GCST006867	|| id:ebi-a-GCST006867	TRUE	reported	igd	2	1	TRUE
rs12945601	C	T	C	T	-0.048	-0.1575	0.613603	0.5638	FALSE	FALSE	FALSE	finn-b-C3_GBM	17	17653411	0.1496	NA	0.2925	Brain glioblastoma || id:finn-b-C3_GBM	Brain glioblastoma	Brain glioblastoma || ||	TRUE	igd	0.008	62892	1.71799e-09	17653411	17	ebi-a-GCST006867	|| id:ebi-a-GCST006867	TRUE	reported	igd	2	1	TRUE
rs12970134	A	G	A	G	0.0555	0.0684	0.26512	0.1953	FALSE	FALSE	FALSE	finn-b-C3_GBM	18	57884750	0.186	NA	0.713199	Brain glioblastoma || id:finn-b-C3_GBM	Brain glioblastoma	Brain glioblastoma || ||	TRUE	igd	0.008	62892	5.30884e-12	57884750	18	ebi-a-GCST006867	|| id:ebi-a-GCST006867	TRUE	reported	igd	2	1	TRUE
rs13239186	T	C	T	C	0.0539	-0.3515	0.302029	0.3666	FALSE	FALSE	FALSE	finn-b-C3_GBM	7	117510621	0.155	NA	0.0233002	Brain glioblastoma || id:finn-b-C3_GBM	Brain glioblastoma	Brain glioblastoma || ||	TRUE	igd	0.0085	62892	2.70402e-10	117510621	7	ebi-a-GCST006867	|| id:ebi-a-GCST006867	TRUE	reported	igd	2	1	TRUE
rs1333039	C	G	C	G	0.0534	-0.2956	0.598788	0.6025	FALSE	TRUE	FALSE	finn-b-C3_GBM	9	22065657	0.1513	NA	0.0507505	Brain glioblastoma || id:finn-b-C3_GBM	Brain glioblastoma	Brain glioblastoma || ||	TRUE	igd	0.0074	62892	5.64157e-13	22065657	9	ebi-a-GCST006867	|| id:ebi-a-GCST006867	TRUE	reported	igd	2	1	TRUE
rs13389219	T	C	T	C	-0.0722	-0.079	0.394368	0.3477	FALSE	FALSE	FALSE	finn-b-C3_GBM	2	165528876	0.1556	NA	0.611699	Brain glioblastoma || id:finn-b-C3_GBM	Brain glioblastoma	Brain glioblastoma || ||	TRUE	igd	0.0074	62892	2.1062e-22	165528876	2	ebi-a-GCST006867	|| id:ebi-a-GCST006867	TRUE	reported	igd	2	1	TRUE
rs1359790	A	G	A	G	-0.0796	-0.095	0.2867	0.2933	FALSE	FALSE	FALSE	finn-b-C3_GBM	13	80717156	0.1631	NA	0.56	Brain glioblastoma || id:finn-b-C3_GBM	Brain glioblastoma	Brain glioblastoma || ||	TRUE	igd	0.008	62892	2.79512e-23	80717156	13	ebi-a-GCST006867	|| id:ebi-a-GCST006867	TRUE	reported	igd	2	1	TRUE
rs1496653	G	A	G	A	-0.0769	-0.0661	0.204782	0.3119	FALSE	FALSE	FALSE	finn-b-C3_GBM	3	23454790	0.1614	NA	0.681999	Brain glioblastoma || id:finn-b-C3_GBM	Brain glioblastoma	Brain glioblastoma || ||	TRUE	igd	0.0088	62892	2.57217e-18	23454790	3	ebi-a-GCST006867	|| id:ebi-a-GCST006867	TRUE	reported	igd	2	1	TRUE
rs1552224	C	A	C	A	-0.1034	-0.0411	0.15421	0.2368	FALSE	FALSE	FALSE	finn-b-C3_GBM	11	72433098	0.1755	NA	0.8148	Brain glioblastoma || id:finn-b-C3_GBM	Brain glioblastoma	Brain glioblastoma || ||	TRUE	igd	0.0101	62892	8.63575e-25	72433098	11	ebi-a-GCST006867	|| id:ebi-a-GCST006867	TRUE	reported	igd	2	1	TRUE
rs16988333	G	A	G	A	-0.0745	0.2795	0.0904035	0.08533	FALSE	FALSE	FALSE	finn-b-C3_GBM	22	30552813	0.2692	NA	0.299	Brain glioblastoma || id:finn-b-C3_GBM	Brain glioblastoma	Brain glioblastoma || ||	TRUE	igd	0.013	62892	9.16896e-09	30552813	22	ebi-a-GCST006867	|| id:ebi-a-GCST006867	TRUE	reported	igd	2	1	TRUE
rs17086692	T	G	T	G	-0.0467	-0.1307	0.313426	0.3124	FALSE	FALSE	FALSE	finn-b-C3_GBM	4	53134293	0.1599	NA	0.4138	Brain glioblastoma || id:finn-b-C3_GBM	Brain glioblastoma	Brain glioblastoma || ||	TRUE	igd	0.0084	62892	2.48102e-08	53134293	4	ebi-a-GCST006867	|| id:ebi-a-GCST006867	TRUE	reported	igd	2	1	TRUE
rs17168486	T	C	T	C	0.0742	0.0124	0.173603	0.1981	FALSE	FALSE	FALSE	finn-b-C3_GBM	7	14898282	0.1867	NA	0.9472	Brain glioblastoma || id:finn-b-C3_GBM	Brain glioblastoma	Brain glioblastoma || ||	TRUE	igd	0.0094	62892	2.17721e-15	14898282	7	ebi-a-GCST006867	|| id:ebi-a-GCST006867	TRUE	reported	igd	2	1	TRUE
rs17334919	T	C	T	C	-0.1398	0.4507	0.100218	0.04826	FALSE	FALSE	FALSE	finn-b-C3_GBM	2	43707385	0.3407	NA	0.1858	Brain glioblastoma || id:finn-b-C3_GBM	Brain glioblastoma	Brain glioblastoma || ||	TRUE	igd	0.0128	62892	6.68652e-28	43707385	2	ebi-a-GCST006867	|| id:ebi-a-GCST006867	TRUE	reported	igd	2	1	TRUE
rs17405722	A	G	A	G	0.087	0.2442	0.0741526	0.1004	FALSE	FALSE	FALSE	finn-b-C3_GBM	17	40542501	0.2484	NA	0.3256	Brain glioblastoma || id:finn-b-C3_GBM	Brain glioblastoma	Brain glioblastoma || ||	TRUE	igd	0.0146	62892	2.27798e-09	40542501	17	ebi-a-GCST006867	|| id:ebi-a-GCST006867	TRUE	reported	igd	2	1	TRUE
rs17411031	G	C	G	C	-0.045	-0.0069	0.261729	0.2465	FALSE	TRUE	FALSE	finn-b-C3_GBM	8	19852310	0.1716	NA	0.9678	Brain glioblastoma || id:finn-b-C3_GBM	Brain glioblastoma	Brain glioblastoma || ||	TRUE	igd	0.0081	62892	3.03501e-08	19852310	8	ebi-a-GCST006867	|| id:ebi-a-GCST006867	TRUE	reported	igd	2	1	TRUE
rs17791483	G	A	G	A	-0.102	0.0284	0.0625883	0.1212	FALSE	FALSE	FALSE	finn-b-C3_GBM	9	81898980	0.2304	NA	0.902	Brain glioblastoma || id:finn-b-C3_GBM	Brain glioblastoma	Brain glioblastoma || ||	TRUE	igd	0.0147	62892	3.41901e-12	81898980	9	ebi-a-GCST006867	|| id:ebi-a-GCST006867	TRUE	reported	igd	2	1	TRUE
rs1801214	T	C	T	C	0.0903	0.1255	0.599585	0.5765	FALSE	FALSE	FALSE	finn-b-C3_GBM	4	6303022	0.1505	NA	0.4043	Brain glioblastoma || id:finn-b-C3_GBM	Brain glioblastoma	Brain glioblastoma || ||	TRUE	igd	0.0074	62892	5.51569e-34	6303022	4	ebi-a-GCST006867	|| id:ebi-a-GCST006867	TRUE	reported	igd	2	1	TRUE
rs1899951	T	C	T	C	-0.1118	-0.0954	0.123288	0.1698	FALSE	FALSE	FALSE	finn-b-C3_GBM	3	12394840	0.1962	NA	0.6268	Brain glioblastoma || id:finn-b-C3_GBM	Brain glioblastoma	Brain glioblastoma || ||	TRUE	igd	0.0109	62892	1.63682e-24	12394840	3	ebi-a-GCST006867	|| id:ebi-a-GCST006867	TRUE	reported	igd	2	1	TRUE
rs2191348	T	G	T	G	0.0652	0.3243	0.546935	0.4596	FALSE	FALSE	FALSE	finn-b-C3_GBM	7	15064255	0.1493	NA	0.0298999	Brain glioblastoma || id:finn-b-C3_GBM	Brain glioblastoma	Brain glioblastoma || ||	TRUE	igd	0.0073	62892	3.44429e-19	15064255	7	ebi-a-GCST006867	|| id:ebi-a-GCST006867	TRUE	reported	igd	2	1	TRUE
rs2237892	T	C	T	C	-0.096	-0.1533	0.0624896	0.05136	FALSE	FALSE	FALSE	finn-b-C3_GBM	11	2839751	0.3362	NA	0.6485	Brain glioblastoma || id:finn-b-C3_GBM	Brain glioblastoma	Brain glioblastoma || ||	TRUE	igd	0.0157	62892	8.74601e-10	2839751	11	ebi-a-GCST006867	|| id:ebi-a-GCST006867	TRUE	reported	igd	2	1	TRUE
rs2246618	T	C	T	C	0.0513	-0.0319	0.307253	0.2961	FALSE	FALSE	FALSE	finn-b-C3_GBM	6	31478986	0.1734	NA	0.8539	Brain glioblastoma || id:finn-b-C3_GBM	Brain glioblastoma	Brain glioblastoma || ||	TRUE	igd	0.0084	62892	1.20301e-09	31478986	6	ebi-a-GCST006867	|| id:ebi-a-GCST006867	TRUE	reported	igd	2	1	TRUE
rs2261181	T	C	T	C	0.0985	0.2199	0.09647	0.07327	FALSE	FALSE	FALSE	finn-b-C3_GBM	12	66212318	0.2857	NA	0.4414	Brain glioblastoma || id:finn-b-C3_GBM	Brain glioblastoma	Brain glioblastoma || ||	TRUE	igd	0.0118	62892	9.1791e-17	66212318	12	ebi-a-GCST006867	|| id:ebi-a-GCST006867	TRUE	reported	igd	2	1	TRUE
rs2292662	T	C	T	C	-0.0629	-0.1696	0.151272	0.2174	FALSE	FALSE	FALSE	finn-b-C3_GBM	3	63897215	0.1807	NA	0.3479	Brain glioblastoma || id:finn-b-C3_GBM	Brain glioblastoma	Brain glioblastoma || ||	TRUE	igd	0.0111	62892	1.236e-08	63897215	3	ebi-a-GCST006867	|| id:ebi-a-GCST006867	TRUE	reported	igd	2	1	TRUE
rs2294120	G	A	G	A	-0.0443	0.0319	0.455879	0.468	FALSE	FALSE	FALSE	finn-b-C3_GBM	8	146003567	0.1493	NA	0.8309	Brain glioblastoma || id:finn-b-C3_GBM	Brain glioblastoma	Brain glioblastoma || ||	TRUE	igd	0.0079	62892	1.61801e-08	146003567	8	ebi-a-GCST006867	|| id:ebi-a-GCST006867	TRUE	reported	igd	2	1	TRUE
rs2296173	G	A	G	A	0.065	0.1752	0.212011	0.1907	FALSE	FALSE	FALSE	finn-b-C3_GBM	1	39913351	0.1906	NA	0.3581	Brain glioblastoma || id:finn-b-C3_GBM	Brain glioblastoma	Brain glioblastoma || ||	TRUE	igd	0.0087	62892	7.65773e-14	39913351	1	ebi-a-GCST006867	|| id:ebi-a-GCST006867	TRUE	reported	igd	2	1	TRUE
rs2299383	T	C	T	C	0.0412	0.0132	0.423455	0.4656	FALSE	FALSE	FALSE	finn-b-C3_GBM	7	103418846	0.1489	NA	0.9294	Brain glioblastoma || id:finn-b-C3_GBM	Brain glioblastoma	Brain glioblastoma || ||	TRUE	igd	0.0073	62892	1.49001e-08	103418846	7	ebi-a-GCST006867	|| id:ebi-a-GCST006867	TRUE	reported	igd	2	1	TRUE
rs2421016	T	C	T	C	-0.0458	0.2101	0.473761	0.6229	FALSE	FALSE	FALSE	finn-b-C3_GBM	10	124167512	0.1531	NA	0.1701	Brain glioblastoma || id:finn-b-C3_GBM	Brain glioblastoma	Brain glioblastoma || ||	TRUE	igd	0.0071	62892	1.47798e-10	124167512	10	ebi-a-GCST006867	|| id:ebi-a-GCST006867	TRUE	reported	igd	2	1	TRUE
rs243019	C	T	C	T	0.0566	0.0791	0.455831	0.4485	FALSE	FALSE	FALSE	finn-b-C3_GBM	2	60585806	0.1495	NA	0.596401	Brain glioblastoma || id:finn-b-C3_GBM	Brain glioblastoma	Brain glioblastoma || ||	TRUE	igd	0.0071	62892	2.28981e-15	60585806	2	ebi-a-GCST006867	|| id:ebi-a-GCST006867	TRUE	reported	igd	2	1	TRUE
rs244415	A	G	A	G	-0.0467	0.0152	0.412872	0.4308	FALSE	FALSE	FALSE	finn-b-C3_GBM	16	69666683	0.15	NA	0.9191	Brain glioblastoma || id:finn-b-C3_GBM	Brain glioblastoma	Brain glioblastoma || ||	TRUE	igd	0.0079	62892	3.88204e-09	69666683	16	ebi-a-GCST006867	|| id:ebi-a-GCST006867	TRUE	reported	igd	2	1	TRUE
rs2493394	G	A	G	A	0.073	0.2719	0.107338	0.1369	FALSE	FALSE	FALSE	finn-b-C3_GBM	1	120471224	0.2153	NA	0.2065	Brain glioblastoma || id:finn-b-C3_GBM	Brain glioblastoma	Brain glioblastoma || ||	TRUE	igd	0.0113	62892	1.15101e-10	120471224	1	ebi-a-GCST006867	|| id:ebi-a-GCST006867	TRUE	reported	igd	2	1	TRUE
rs2616132	A	G	A	G	0.0455	0.2594	0.474257	0.5737	FALSE	FALSE	FALSE	finn-b-C3_GBM	10	71469514	0.1508	NA	0.0854693	Brain glioblastoma || id:finn-b-C3_GBM	Brain glioblastoma	Brain glioblastoma || ||	TRUE	igd	0.0078	62892	6.57794e-09	71469514	10	ebi-a-GCST006867	|| id:ebi-a-GCST006867	TRUE	reported	igd	2	1	TRUE
rs2633310	T	G	T	G	-0.0443	-0.0361	0.435073	0.5422	FALSE	FALSE	FALSE	finn-b-C3_GBM	10	75594050	0.149	NA	0.8085	Brain glioblastoma || id:finn-b-C3_GBM	Brain glioblastoma	Brain glioblastoma || ||	TRUE	igd	0.0079	62892	2.37498e-08	75594050	10	ebi-a-GCST006867	|| id:ebi-a-GCST006867	TRUE	reported	igd	2	1	TRUE
rs2796441	A	G	A	G	-0.0715	0.2243	0.416458	0.4176	FALSE	FALSE	FALSE	finn-b-C3_GBM	9	84308948	0.1503	NA	0.1356	Brain glioblastoma || id:finn-b-C3_GBM	Brain glioblastoma	Brain glioblastoma || ||	TRUE	igd	0.0073	62892	1.962e-22	84308948	9	ebi-a-GCST006867	|| id:ebi-a-GCST006867	TRUE	reported	igd	2	1	TRUE
rs2820426	G	A	G	A	0.0521	0.0205	0.610058	0.6136	FALSE	FALSE	FALSE	finn-b-C3_GBM	1	219660535	0.1524	NA	0.8931	Brain glioblastoma || id:finn-b-C3_GBM	Brain glioblastoma	Brain glioblastoma || ||	TRUE	igd	0.0073	62892	1.30197e-12	219660535	1	ebi-a-GCST006867	|| id:ebi-a-GCST006867	TRUE	reported	igd	2	1	TRUE
rs2867125	C	T	C	T	0.0601	0.5372	0.827825	0.8357	FALSE	FALSE	FALSE	finn-b-C3_GBM	2	622827	0.1998	NA	0.00718605	Brain glioblastoma || id:finn-b-C3_GBM	Brain glioblastoma	Brain glioblastoma || ||	TRUE	igd	0.0096	62892	4.32504e-10	622827	2	ebi-a-GCST006867	|| id:ebi-a-GCST006867	TRUE	reported	igd	2	1	TRUE
rs2908282	A	G	A	G	0.0552	0.1433	0.177395	0.1071	FALSE	FALSE	FALSE	finn-b-C3_GBM	7	44248828	0.2402	NA	0.5509	Brain glioblastoma || id:finn-b-C3_GBM	Brain glioblastoma	Brain glioblastoma || ||	TRUE	igd	0.0094	62892	4.25001e-09	44248828	7	ebi-a-GCST006867	|| id:ebi-a-GCST006867	TRUE	reported	igd	2	1	TRUE
rs2925979	C	T	C	T	-0.0534	-0.023	0.70085	0.6776	FALSE	FALSE	FALSE	finn-b-C3_GBM	16	81534790	0.1587	NA	0.8848	Brain glioblastoma || id:finn-b-C3_GBM	Brain glioblastoma	Brain glioblastoma || ||	TRUE	igd	0.0078	62892	9.0615e-12	81534790	16	ebi-a-GCST006867	|| id:ebi-a-GCST006867	TRUE	reported	igd	2	1	TRUE
rs2972144	G	A	G	A	0.0913	-0.081	0.645367	0.6387	FALSE	FALSE	FALSE	finn-b-C3_GBM	2	227101411	0.1543	NA	0.599601	Brain glioblastoma || id:finn-b-C3_GBM	Brain glioblastoma	Brain glioblastoma || ||	TRUE	igd	0.0075	62892	2.55094e-34	227101411	2	ebi-a-GCST006867	|| id:ebi-a-GCST006867	TRUE	reported	igd	2	1	TRUE
rs302864	A	G	A	G	0.071	-0.1137	0.0870257	0.06799	FALSE	FALSE	FALSE	finn-b-C3_GBM	17	56757584	0.2934	NA	0.6984	Brain glioblastoma || id:finn-b-C3_GBM	Brain glioblastoma	Brain glioblastoma || ||	TRUE	igd	0.0127	62892	2.464e-08	56757584	17	ebi-a-GCST006867	|| id:ebi-a-GCST006867	TRUE	reported	igd	2	1	TRUE
rs340874	C	T	C	T	0.0626	-0.0724	0.563904	0.4315	FALSE	FALSE	FALSE	finn-b-C3_GBM	1	214159256	0.15	NA	0.6292	Brain glioblastoma || id:finn-b-C3_GBM	Brain glioblastoma	Brain glioblastoma || ||	TRUE	igd	0.0073	62892	8.40621e-18	214159256	1	ebi-a-GCST006867	|| id:ebi-a-GCST006867	TRUE	reported	igd	2	1	TRUE
rs348330	A	G	A	G	-0.0487	0.111	0.633451	0.6444	FALSE	FALSE	FALSE	finn-b-C3_GBM	1	229672955	0.156	NA	0.4767	Brain glioblastoma || id:finn-b-C3_GBM	Brain glioblastoma	Brain glioblastoma || ||	TRUE	igd	0.0081	62892	1.86402e-09	229672955	1	ebi-a-GCST006867	|| id:ebi-a-GCST006867	TRUE	reported	igd	2	1	TRUE
rs3756784	G	T	G	T	0.0505	0.2195	0.185838	0.2205	FALSE	FALSE	FALSE	finn-b-C3_GBM	6	131950233	0.1791	NA	0.2204	Brain glioblastoma || id:finn-b-C3_GBM	Brain glioblastoma	Brain glioblastoma || ||	TRUE	igd	0.0091	62892	2.58899e-08	131950233	6	ebi-a-GCST006867	|| id:ebi-a-GCST006867	TRUE	reported	igd	2	1	TRUE
rs3802177	A	G	A	G	-0.1217	-0.0445	0.311281	0.3762	FALSE	FALSE	FALSE	finn-b-C3_GBM	8	118185025	0.1533	NA	0.7718	Brain glioblastoma || id:finn-b-C3_GBM	Brain glioblastoma	Brain glioblastoma || ||	TRUE	igd	0.008	62892	2.32113e-52	118185025	8	ebi-a-GCST006867	|| id:ebi-a-GCST006867	TRUE	reported	igd	2	1	TRUE
rs459193	G	A	G	A	0.0711	0.1659	0.745338	0.683	FALSE	FALSE	FALSE	finn-b-C3_GBM	5	55806751	0.1592	NA	0.2975	Brain glioblastoma || id:finn-b-C3_GBM	Brain glioblastoma	Brain glioblastoma || ||	TRUE	igd	0.0083	62892	8.80846e-18	55806751	5	ebi-a-GCST006867	|| id:ebi-a-GCST006867	TRUE	reported	igd	2	1	TRUE
rs4686471	C	T	C	T	0.0534	0.1289	0.609775	0.6094	FALSE	FALSE	FALSE	finn-b-C3_GBM	3	187740899	0.1528	NA	0.399	Brain glioblastoma || id:finn-b-C3_GBM	Brain glioblastoma	Brain glioblastoma || ||	TRUE	igd	0.0081	62892	4.28154e-11	187740899	3	ebi-a-GCST006867	|| id:ebi-a-GCST006867	TRUE	reported	igd	2	1	TRUE
rs4810426	T	C	T	C	0.0726	0.0582	0.0967888	0.1446	FALSE	FALSE	FALSE	finn-b-C3_GBM	20	43001721	0.2134	NA	0.7851	Brain glioblastoma || id:finn-b-C3_GBM	Brain glioblastoma	Brain glioblastoma || ||	TRUE	igd	0.013	62892	2.14798e-08	43001721	20	ebi-a-GCST006867	|| id:ebi-a-GCST006867	TRUE	reported	igd	2	1	TRUE
rs4823182	G	A	G	A	0.0482	-0.0928	0.335748	0.4431	FALSE	FALSE	FALSE	finn-b-C3_GBM	22	44377442	0.1494	NA	0.5345	Brain glioblastoma || id:finn-b-C3_GBM	Brain glioblastoma	Brain glioblastoma || ||	TRUE	igd	0.0077	62892	3.35799e-10	44377442	22	ebi-a-GCST006867	|| id:ebi-a-GCST006867	TRUE	reported	igd	2	1	TRUE
rs4865796	A	G	A	G	0.053	0.2449	0.69309	0.6671	FALSE	FALSE	FALSE	finn-b-C3_GBM	5	53272664	0.1579	NA	0.121	Brain glioblastoma || id:finn-b-C3_GBM	Brain glioblastoma	Brain glioblastoma || ||	TRUE	igd	0.0078	62892	1.32892e-11	53272664	5	ebi-a-GCST006867	|| id:ebi-a-GCST006867	TRUE	reported	igd	2	1	TRUE
rs516946	C	T	C	T	0.0824	0.0308	0.760633	0.7959	FALSE	FALSE	FALSE	finn-b-C3_GBM	8	41519248	0.1847	NA	0.8677	Brain glioblastoma || id:finn-b-C3_GBM	Brain glioblastoma	Brain glioblastoma || ||	TRUE	igd	0.0085	62892	3.15864e-22	41519248	8	ebi-a-GCST006867	|| id:ebi-a-GCST006867	TRUE	reported	igd	2	1	TRUE
rs5215	T	C	T	C	-0.0678	-0.0508	0.639941	0.5284	FALSE	FALSE	FALSE	finn-b-C3_GBM	11	17408630	0.1487	NA	0.7327	Brain glioblastoma || id:finn-b-C3_GBM	Brain glioblastoma	Brain glioblastoma || ||	TRUE	igd	0.0073	62892	2.08882e-20	17408630	11	ebi-a-GCST006867	|| id:ebi-a-GCST006867	TRUE	reported	igd	2	1	TRUE
rs576674	A	G	A	G	-0.0654	0.362	0.832515	0.9061	FALSE	FALSE	FALSE	finn-b-C3_GBM	13	33554302	0.2515	NA	0.1502	Brain glioblastoma || id:finn-b-C3_GBM	Brain glioblastoma	Brain glioblastoma || ||	TRUE	igd	0.0097	62892	1.79184e-11	33554302	13	ebi-a-GCST006867	|| id:ebi-a-GCST006867	TRUE	reported	igd	2	1	TRUE
rs6059662	G	A	G	A	0.0446	0.236	0.663176	0.7691	FALSE	FALSE	FALSE	finn-b-C3_GBM	20	32675727	0.176	NA	0.1799	Brain glioblastoma || id:finn-b-C3_GBM	Brain glioblastoma	Brain glioblastoma || ||	TRUE	igd	0.0079	62892	1.51199e-08	32675727	20	ebi-a-GCST006867	|| id:ebi-a-GCST006867	TRUE	reported	igd	2	1	TRUE
rs6066138	A	G	A	G	-0.049	-0.1886	0.278362	0.2147	FALSE	FALSE	FALSE	finn-b-C3_GBM	20	45594711	0.181	NA	0.2975	Brain glioblastoma || id:finn-b-C3_GBM	Brain glioblastoma	Brain glioblastoma || ||	TRUE	igd	0.0082	62892	1.92899e-09	45594711	20	ebi-a-GCST006867	|| id:ebi-a-GCST006867	TRUE	reported	igd	2	1	TRUE
rs61953351	T	G	T	G	-0.07	0.2229	0.249902	0.2835	FALSE	FALSE	FALSE	finn-b-C3_GBM	12	121456616	0.1651	NA	0.1769	Brain glioblastoma || id:finn-b-C3_GBM	Brain glioblastoma	Brain glioblastoma || ||	TRUE	igd	0.0091	62892	1.97606e-14	121456616	12	ebi-a-GCST006867	|| id:ebi-a-GCST006867	TRUE	reported	igd	2	1	TRUE
rs622217	C	T	C	T	-0.0485	0.0805	0.483932	0.5021	FALSE	FALSE	FALSE	finn-b-C3_GBM	6	160766770	0.1483	NA	0.5872	Brain glioblastoma || id:finn-b-C3_GBM	Brain glioblastoma	Brain glioblastoma || ||	TRUE	igd	0.0077	62892	3.12903e-10	160766770	6	ebi-a-GCST006867	|| id:ebi-a-GCST006867	TRUE	reported	igd	2	1	TRUE
rs6515236	C	A	C	A	-0.0504	-0.1098	0.24933	0.2082	FALSE	FALSE	FALSE	finn-b-C3_GBM	20	22435749	0.1824	NA	0.5471	Brain glioblastoma || id:finn-b-C3_GBM	Brain glioblastoma	Brain glioblastoma || ||	TRUE	igd	0.0091	62892	3.34303e-08	22435749	20	ebi-a-GCST006867	|| id:ebi-a-GCST006867	TRUE	reported	igd	2	1	TRUE
rs67232546	T	C	T	C	0.0596	-0.0567	0.209222	0.1516	FALSE	FALSE	FALSE	finn-b-C3_GBM	11	128398938	0.2082	NA	0.7854	Brain glioblastoma || id:finn-b-C3_GBM	Brain glioblastoma	Brain glioblastoma || ||	TRUE	igd	0.0096	62892	4.66101e-10	128398938	11	ebi-a-GCST006867	|| id:ebi-a-GCST006867	TRUE	reported	igd	2	1	TRUE
rs6795735	T	C	T	C	-0.0558	0.1793	0.410912	0.3607	FALSE	FALSE	FALSE	finn-b-C3_GBM	3	64705365	0.1547	NA	0.2464	Brain glioblastoma || id:finn-b-C3_GBM	Brain glioblastoma	Brain glioblastoma || ||	TRUE	igd	0.0073	62892	1.63005e-14	64705365	3	ebi-a-GCST006867	|| id:ebi-a-GCST006867	TRUE	reported	igd	2	1	TRUE
rs6878122	A	G	A	G	-0.0564	-0.0924	0.681791	0.7723	FALSE	FALSE	FALSE	finn-b-C3_GBM	5	76427311	0.1761	NA	0.599799	Brain glioblastoma || id:finn-b-C3_GBM	Brain glioblastoma	Brain glioblastoma || ||	TRUE	igd	0.0079	62892	1.18796e-12	76427311	5	ebi-a-GCST006867	|| id:ebi-a-GCST006867	TRUE	reported	igd	2	1	TRUE
rs7138300	T	C	T	C	-0.0443	-0.1797	0.556835	0.6291	FALSE	FALSE	FALSE	finn-b-C3_GBM	12	71439589	0.1531	NA	0.2406	Brain glioblastoma || id:finn-b-C3_GBM	Brain glioblastoma	Brain glioblastoma || ||	TRUE	igd	0.0072	62892	5.64898e-10	71439589	12	ebi-a-GCST006867	|| id:ebi-a-GCST006867	TRUE	reported	igd	2	1	TRUE
rs7144011	T	G	T	G	0.0482	0.299	0.221063	0.2397	FALSE	FALSE	FALSE	finn-b-C3_GBM	14	79940383	0.1733	NA	0.0844306	Brain glioblastoma || id:finn-b-C3_GBM	Brain glioblastoma	Brain glioblastoma || ||	TRUE	igd	0.0085	62892	1.63599e-08	79940383	14	ebi-a-GCST006867	|| id:ebi-a-GCST006867	TRUE	reported	igd	2	1	TRUE
rs7177055	A	G	A	G	0.0647	0.1097	0.718289	0.6933	FALSE	FALSE	FALSE	finn-b-C3_GBM	15	77832762	0.1614	NA	0.4968	Brain glioblastoma || id:finn-b-C3_GBM	Brain glioblastoma	Brain glioblastoma || ||	TRUE	igd	0.0079	62892	2.746e-16	77832762	15	ebi-a-GCST006867	|| id:ebi-a-GCST006867	TRUE	reported	igd	2	1	TRUE
rs7185735	G	A	G	A	0.1056	-2e-04	0.397306	0.4026	FALSE	FALSE	FALSE	finn-b-C3_GBM	16	53822651	0.151	NA	0.9988	Brain glioblastoma || id:finn-b-C3_GBM	Brain glioblastoma	Brain glioblastoma || ||	TRUE	igd	0.0073	62892	1.59001e-47	53822651	16	ebi-a-GCST006867	|| id:ebi-a-GCST006867	TRUE	reported	igd	2	1	TRUE
rs7240767	C	T	C	T	0.0451	0.1004	0.383677	0.3951	FALSE	FALSE	FALSE	finn-b-C3_GBM	18	7070642	0.1524	NA	0.510301	Brain glioblastoma || id:finn-b-C3_GBM	Brain glioblastoma	Brain glioblastoma || ||	TRUE	igd	0.0081	62892	2.157e-08	7070642	18	ebi-a-GCST006867	|| id:ebi-a-GCST006867	TRUE	reported	igd	2	1	TRUE
rs72892910	T	G	T	G	0.0648	-0.1089	0.172394	0.2028	FALSE	FALSE	FALSE	finn-b-C3_GBM	6	50816887	0.1839	NA	0.553701	Brain glioblastoma || id:finn-b-C3_GBM	Brain glioblastoma	Brain glioblastoma || ||	TRUE	igd	0.0099	62892	6.42836e-11	50816887	6	ebi-a-GCST006867	|| id:ebi-a-GCST006867	TRUE	reported	igd	2	1	TRUE
rs735949	C	T	C	T	-0.0711	0.1436	0.14115	0.102	FALSE	FALSE	FALSE	finn-b-C3_GBM	4	185716232	0.2448	NA	0.5574	Brain glioblastoma || id:finn-b-C3_GBM	Brain glioblastoma	Brain glioblastoma || ||	TRUE	igd	0.0106	62892	1.94581e-11	185716232	4	ebi-a-GCST006867	|| id:ebi-a-GCST006867	TRUE	reported	igd	2	1	TRUE
rs753270	C	T	C	T	0.0528	0.09	0.583535	0.5784	FALSE	FALSE	FALSE	finn-b-C3_GBM	10	80964975	0.1505	NA	0.5498	Brain glioblastoma || id:finn-b-C3_GBM	Brain glioblastoma	Brain glioblastoma || ||	TRUE	igd	0.0079	62892	2.70209e-11	80964975	10	ebi-a-GCST006867	|| id:ebi-a-GCST006867	TRUE	reported	igd	2	1	TRUE
rs7561798	G	A	G	A	0.04	-0.1714	0.482171	0.4513	FALSE	FALSE	FALSE	finn-b-C3_GBM	2	228973660	0.1492	NA	0.2506	Brain glioblastoma || id:finn-b-C3_GBM	Brain glioblastoma	Brain glioblastoma || ||	TRUE	igd	0.0072	62892	2.79402e-08	228973660	2	ebi-a-GCST006867	|| id:ebi-a-GCST006867	TRUE	reported	igd	2	1	TRUE
rs7572970	G	A	G	A	0.059	-0.2784	0.722047	0.796	FALSE	FALSE	FALSE	finn-b-C3_GBM	2	161136656	0.1832	NA	0.1287	Brain glioblastoma || id:finn-b-C3_GBM	Brain glioblastoma	Brain glioblastoma || ||	TRUE	igd	0.0087	62892	1.39091e-11	161136656	2	ebi-a-GCST006867	|| id:ebi-a-GCST006867	TRUE	reported	igd	2	1	TRUE
rs7651090	G	A	G	A	0.1204	0.2283	0.313377	0.3078	FALSE	FALSE	FALSE	finn-b-C3_GBM	3	185513392	0.1608	NA	0.1556	Brain glioblastoma || id:finn-b-C3_GBM	Brain glioblastoma	Brain glioblastoma || ||	TRUE	igd	0.0076	62892	3.8539e-57	185513392	3	ebi-a-GCST006867	|| id:ebi-a-GCST006867	TRUE	reported	igd	2	1	TRUE
rs7674212	T	G	T	G	-0.0465	0.1724	0.408864	0.4251	FALSE	FALSE	FALSE	finn-b-C3_GBM	4	103988899	0.1507	NA	0.2524	Brain glioblastoma || id:finn-b-C3_GBM	Brain glioblastoma	Brain glioblastoma || ||	TRUE	igd	0.0075	62892	6.18201e-10	103988899	4	ebi-a-GCST006867	|| id:ebi-a-GCST006867	TRUE	reported	igd	2	1	TRUE
rs7685296	T	C	T	C	-0.0511	-0.1662	0.279365	0.2936	FALSE	FALSE	FALSE	finn-b-C3_GBM	4	153254121	0.1634	NA	0.3089	Brain glioblastoma || id:finn-b-C3_GBM	Brain glioblastoma	Brain glioblastoma || ||	TRUE	igd	0.0081	62892	2.31702e-10	153254121	4	ebi-a-GCST006867	|| id:ebi-a-GCST006867	TRUE	reported	igd	2	1	TRUE
rs7729395	T	C	T	C	0.1373	0.5767	0.0509409	0.05581	FALSE	FALSE	FALSE	finn-b-C3_GBM	5	102100576	0.3208	NA	0.0722204	Brain glioblastoma || id:finn-b-C3_GBM	Brain glioblastoma	Brain glioblastoma || ||	TRUE	igd	0.016	62892	1.10103e-17	102100576	5	ebi-a-GCST006867	|| id:ebi-a-GCST006867	TRUE	reported	igd	2	1	TRUE
rs7756992	G	A	G	A	0.1297	-0.1739	0.266896	0.3328	FALSE	FALSE	FALSE	finn-b-C3_GBM	6	20679709	0.1577	NA	0.2702	Brain glioblastoma || id:finn-b-C3_GBM	Brain glioblastoma	Brain glioblastoma || ||	TRUE	igd	0.0078	62892	5.99929e-62	20679709	6	ebi-a-GCST006867	|| id:ebi-a-GCST006867	TRUE	reported	igd	2	1	TRUE
rs7786095	G	A	G	A	-0.0743	-0.1632	0.10386	0.05742	FALSE	FALSE	FALSE	finn-b-C3_GBM	7	156983847	0.316	NA	0.6055	Brain glioblastoma || id:finn-b-C3_GBM	Brain glioblastoma	Brain glioblastoma || ||	TRUE	igd	0.0129	62892	9.64295e-09	156983847	7	ebi-a-GCST006867	|| id:ebi-a-GCST006867	TRUE	reported	igd	2	1	TRUE
rs780094	C	T	C	T	0.0692	0.3229	0.612845	0.6432	FALSE	FALSE	FALSE	finn-b-C3_GBM	2	27741237	0.1555	NA	0.0378303	Brain glioblastoma || id:finn-b-C3_GBM	Brain glioblastoma	Brain glioblastoma || ||	TRUE	igd	0.0074	62892	5.15941e-21	27741237	2	ebi-a-GCST006867	|| id:ebi-a-GCST006867	TRUE	reported	igd	2	1	TRUE
rs7845219	C	T	C	T	-0.0422	0.0014	0.492786	0.5102	FALSE	FALSE	FALSE	finn-b-C3_GBM	8	95937502	0.1483	NA	0.9927	Brain glioblastoma || id:finn-b-C3_GBM	Brain glioblastoma	Brain glioblastoma || ||	TRUE	igd	0.0072	62892	4.54496e-09	95937502	8	ebi-a-GCST006867	|| id:ebi-a-GCST006867	TRUE	reported	igd	2	1	TRUE
rs7903146	T	C	T	C	0.3059	0.3691	0.291585	0.1996	FALSE	FALSE	FALSE	finn-b-C3_GBM	10	114758349	0.1843	NA	0.0452095	Brain glioblastoma || id:finn-b-C3_GBM	Brain glioblastoma	Brain glioblastoma || ||	TRUE	igd	0.0077	62892	1e-200	114758349	10	ebi-a-GCST006867	|| id:ebi-a-GCST006867	TRUE	reported	igd	2	1	TRUE
rs7923866	T	C	T	C	-0.0972	0.0182	0.378775	0.3973	FALSE	FALSE	FALSE	finn-b-C3_GBM	10	94482076	0.1514	NA	0.9045	Brain glioblastoma || id:finn-b-C3_GBM	Brain glioblastoma	Brain glioblastoma || ||	TRUE	igd	0.0074	62892	9.33684e-40	94482076	10	ebi-a-GCST006867	|| id:ebi-a-GCST006867	TRUE	reported	igd	2	1	TRUE
rs7929543	C	A	C	A	0.0828	-0.0208	0.0831599	0.07554	FALSE	FALSE	FALSE	finn-b-C3_GBM	11	49351026	0.293	NA	0.9434	Brain glioblastoma || id:finn-b-C3_GBM	Brain glioblastoma	Brain glioblastoma || ||	TRUE	igd	0.0138	62892	2.19902e-09	49351026	11	ebi-a-GCST006867	|| id:ebi-a-GCST006867	TRUE	reported	igd	2	1	TRUE
rs8068804	A	G	A	G	0.0587	-0.1598	0.325097	0.2984	FALSE	FALSE	FALSE	finn-b-C3_GBM	17	3985864	0.1622	NA	0.3247	Brain glioblastoma || id:finn-b-C3_GBM	Brain glioblastoma	Brain glioblastoma || ||	TRUE	igd	0.0078	62892	4.41062e-14	3985864	17	ebi-a-GCST006867	|| id:ebi-a-GCST006867	TRUE	reported	igd	2	1	TRUE
rs8108269	G	T	G	T	0.0644	-0.1066	0.281015	0.313	FALSE	FALSE	FALSE	finn-b-C3_GBM	19	46158513	0.1601	NA	0.5054	Brain glioblastoma || id:finn-b-C3_GBM	Brain glioblastoma	Brain glioblastoma || ||	TRUE	igd	0.0079	62892	3.11387e-16	46158513	19	ebi-a-GCST006867	|| id:ebi-a-GCST006867	TRUE	reported	igd	2	1	TRUE
rs825476	T	C	T	C	0.0524	-0.0977	0.580549	0.5951	FALSE	FALSE	FALSE	finn-b-C3_GBM	12	124568456	0.1516	NA	0.5193	Brain glioblastoma || id:finn-b-C3_GBM	Brain glioblastoma	Brain glioblastoma || ||	TRUE	igd	0.0073	62892	6.80456e-13	124568456	12	ebi-a-GCST006867	|| id:ebi-a-GCST006867	TRUE	reported	igd	2	1	TRUE
rs840967	A	C	A	C	-0.0497	0.0816	0.605922	0.4809	FALSE	FALSE	FALSE	finn-b-C3_GBM	2	65701757	0.1491	NA	0.584201	Brain glioblastoma || id:finn-b-C3_GBM	Brain glioblastoma	Brain glioblastoma || ||	TRUE	igd	0.008	62892	5.44202e-10	65701757	2	ebi-a-GCST006867	|| id:ebi-a-GCST006867	TRUE	reported	igd	2	1	TRUE
rs849135	A	G	A	G	-0.0999	0.0326	0.499052	0.4631	FALSE	FALSE	FALSE	finn-b-C3_GBM	7	28196413	0.1491	NA	0.8272	Brain glioblastoma || id:finn-b-C3_GBM	Brain glioblastoma	Brain glioblastoma || ||	TRUE	igd	0.0072	62892	1.04112e-43	28196413	7	ebi-a-GCST006867	|| id:ebi-a-GCST006867	TRUE	reported	igd	2	1	TRUE
rs853974	C	T	C	T	-0.0601	-0.372	0.737586	0.7316	FALSE	FALSE	FALSE	finn-b-C3_GBM	6	127068983	0.1672	NA	0.0261102	Brain glioblastoma || id:finn-b-C3_GBM	Brain glioblastoma	Brain glioblastoma || ||	TRUE	igd	0.0088	62892	7.85778e-12	127068983	6	ebi-a-GCST006867	|| id:ebi-a-GCST006867	TRUE	reported	igd	2	1	TRUE
rs9369425	A	G	A	G	-0.0546	-0.0417	0.708185	0.6886	FALSE	FALSE	FALSE	finn-b-C3_GBM	6	43810974	0.161	NA	0.7959	Brain glioblastoma || id:finn-b-C3_GBM	Brain glioblastoma	Brain glioblastoma || ||	TRUE	igd	0.0085	62892	1.12899e-10	43810974	6	ebi-a-GCST006867	|| id:ebi-a-GCST006867	TRUE	reported	igd	2	1	TRUE
rs963740	T	A	T	A	-0.0479	0.0554	0.294299	0.211	FALSE	TRUE	FALSE	finn-b-C3_GBM	13	51096095	0.1808	NA	0.759299	Brain glioblastoma || id:finn-b-C3_GBM	Brain glioblastoma	Brain glioblastoma || ||	TRUE	igd	0.0086	62892	2.23198e-08	51096095	13	ebi-a-GCST006867	|| id:ebi-a-GCST006867	TRUE	reported	igd	2	1	TRUE
rs982077	G	A	G	A	-0.0453	-0.1784	0.565521	0.4327	FALSE	FALSE	FALSE	finn-b-C3_GBM	15	63823301	0.1498	NA	0.2338	Brain glioblastoma || id:finn-b-C3_GBM	Brain glioblastoma	Brain glioblastoma || ||	TRUE	igd	0.0072	62892	2.57697e-10	63823301	15	ebi-a-GCST006867	|| id:ebi-a-GCST006867	TRUE	reported	igd	2	1	TRUE
rs9844972	C	G	C	G	0.0956	0.2619	0.0697229	0.05431	FALSE	TRUE	FALSE	finn-b-C3_GBM	3	150097635	0.3334	NA	0.4321	Brain glioblastoma || id:finn-b-C3_GBM	Brain glioblastoma	Brain glioblastoma || ||	TRUE	igd	0.0148	62892	1.02601e-10	150097635	3	ebi-a-GCST006867	|| id:ebi-a-GCST006867	TRUE	reported	igd	2	1	TRUE
rs9894220	G	A	G	A	-0.0585	0.085	0.43374	0.4102	FALSE	FALSE	FALSE	finn-b-C3_GBM	17	46989154	0.1506	NA	0.5727	Brain glioblastoma || id:finn-b-C3_GBM	Brain glioblastoma	Brain glioblastoma || ||	TRUE	igd	0.0079	62892	1.51705e-13	46989154	17	ebi-a-GCST006867	|| id:ebi-a-GCST006867	TRUE	reported	igd	2	1	TRUE
rs993380	G	A	G	A	-0.0507	0.1765	0.66555	0.5959	FALSE	FALSE	FALSE	finn-b-C3_GBM	4	83584496	0.1519	NA	0.2454	Brain glioblastoma || id:finn-b-C3_GBM	Brain glioblastoma	Brain glioblastoma || ||	TRUE	igd	0.0081	62892	4.58701e-10	83584496	4	ebi-a-GCST006867	|| id:ebi-a-GCST006867	TRUE	reported	igd	2	1	TRUE
rs9940149	A	G	A	G	-0.058	-0.2689	0.178556	0.1059	FALSE	FALSE	FALSE	finn-b-C3_GBM	16	300641	0.2395	NA	0.2616	Brain glioblastoma || id:finn-b-C3_GBM	Brain glioblastoma	Brain glioblastoma || ||	TRUE	igd	0.0095	62892	9.29095e-10	300641	16	ebi-a-GCST006867	|| id:ebi-a-GCST006867	TRUE	reported	igd	2	1	TRUE
