# Supplementary material for: Causal relationship between type 2 diabetes and glioblastoma: bidirectional Mendelian randomization analysis
Source: Sci Rep. 2024 Jul 17;14:16544. doi: 10.1038/s41598-024-67341-x (PMC11255221; doi:10.1038/s41598-024-67341-x)
Supplement: Supplementary file 2 — Supplementary Table 2. [file 41598_2024_67341_MOESM2_ESM.csv]

SNP	effect_allele.exposure	other_allele.exposure	effect_allele.outcome	other_allele.outcome	beta.exposure	beta.outcome	eaf.exposure	eaf.outcome	remove	palindromic	ambiguous	id.outcome	chr	pos	se.outcome	samplesize.outcome	pval.outcome	outcome	originalname.outcome	outcome.deprecated	mr_keep.outcome	data_source.outcome	proxy.outcome	target_snp.outcome	proxy_snp.outcome	target_a1.outcome	target_a2.outcome	proxy_a1.outcome	proxy_a2.outcome	chr.exposure	pos.exposure	se.exposure	pval.exposure	samplesize.exposure	id.exposure	exposure	mr_keep.exposure	pval_origin.exposure	data_source.exposure	action	SNP_index	mr_keep
rs11230859	A	G	A	G	-0.7253	0.0035	0.627	0.661796	FALSE	FALSE	FALSE	ebi-a-GCST006867	11	61769972	0.0083	62892	0.676901	Type 2 diabetes || id:ebi-a-GCST006867	Type 2 diabetes	Type 2 diabetes || ||	TRUE	igd	NA	NA	NA	NA	NA	NA	NA	11	61769972	0.1576	4.176e-06	NA	finn-b-C3_GBM	|| id:finn-b-C3_GBM	TRUE	reported	igd	2	1	TRUE
rs149660330	G	C	G	C	7.1413	0.0042	0.007233	0.0134933	FALSE	TRUE	FALSE	ebi-a-GCST006867	5	13263374	0.0338	62892	0.9	Type 2 diabetes || id:ebi-a-GCST006867	Type 2 diabetes	Type 2 diabetes || ||	TRUE	igd	TRUE	rs149660330	rs146562173	G	C	A	T	5	13218395	1.3599	1.51001e-07	NA	finn-b-C3_GBM	|| id:finn-b-C3_GBM	TRUE	reported	igd	2	1	TRUE
rs17145573	A	G	A	G	1.7083	0.0113	0.06009	0.10922	FALSE	FALSE	FALSE	ebi-a-GCST006867	11	56969455	0.0123	62892	0.3584	Type 2 diabetes || id:ebi-a-GCST006867	Type 2 diabetes	Type 2 diabetes || ||	TRUE	igd	NA	NA	NA	NA	NA	NA	NA	11	56969455	0.365	2.87098e-06	NA	finn-b-C3_GBM	|| id:finn-b-C3_GBM	TRUE	reported	igd	2	1	TRUE
rs389558	T	C	T	C	-0.7833	-2e-04	0.3588	0.435658	FALSE	FALSE	FALSE	ebi-a-GCST006867	5	178645742	0.008	62892	0.9805	Type 2 diabetes || id:ebi-a-GCST006867	Type 2 diabetes	Type 2 diabetes || ||	TRUE	igd	NA	NA	NA	NA	NA	NA	NA	5	178645742	0.16	9.74406e-07	NA	finn-b-C3_GBM	|| id:finn-b-C3_GBM	TRUE	reported	igd	2	1	TRUE
rs529324	A	G	A	G	-0.8257	-0.0123	0.7475	0.709376	FALSE	FALSE	FALSE	ebi-a-GCST006867	2	137678467	0.0087	62892	0.156	Type 2 diabetes || id:ebi-a-GCST006867	Type 2 diabetes	Type 2 diabetes || ||	TRUE	igd	NA	NA	NA	NA	NA	NA	NA	2	137678467	0.1794	4.15997e-06	NA	finn-b-C3_GBM	|| id:finn-b-C3_GBM	TRUE	reported	igd	2	1	TRUE
